# Supplementary material for: Circum-Saharan Prehistory through the Lens of mtDNA Diversity
Source: Genes (Basel). 2022 Mar 17;13(3):533. doi: 10.3390/genes13030533 (PMC8951852; doi:10.3390/genes13030533)
Supplement: Supplementary file 1 [file genes-13-00533-s001.zip]

Archive with 3 entries (2 files):
- genes-1588472-supplementary/
- genes-1588472-supplementary/Supplementary Figure.xls
- genes-1588472-supplementary/Supplementary Tables.xlsx
